# Supplementary material for: Histological Outcomes of Alveolar Ridge Preservation Versus Spontaneous Healing Following Tooth Extraction: A Systematic Review and Meta-Analysis
Source: Dent J (Basel). 2025 Nov 25;13(12):556. doi: 10.3390/dj13120556 (PMC12731776; doi:10.3390/dj13120556)
Supplement: Supplementary file 1 [file dentistry-13-00556-s001.zip]

Archive with 1 entries (1 files):
- dentistry-3931637-supplementary.pdf
